# Supplementary material for: Apical myocardial fibrosis burden identifies a high-risk phenotype and predicts cardiac mortality after LVAD implantation
Source: ESC Heart Fail. 2026 May 12;13(3):xvag135. doi: 10.1093/eschf/xvag135 (PMC13195508; doi:10.1093/eschf/xvag135)
Supplement: xvag135_Supplementary_Data [file xvag135_supplementary_data.zip]

Archive with 7 entries (7 files):
- Supplementary Fig S1A.png
- Supplementary Fig S1B.png
- Supplementary Figure S2.png
- Supplementary Figure S3.png
- Supplementary Table S2.docx
- Supplementary-Highlights and Graphical Abstract.docx
- Supplementary-Histopathology Methods.docx
